# Supplementary material for: A meta-analysis of the activity, stability, and mutational characteristics of temperature-adapted enzymes
Source: Biosci Rep. 2021 Apr 30;41(4):BSR20210336. doi: 10.1042/BSR20210336 (PMC8150157; doi:10.1042/BSR20210336)
Supplement: Supplementary Data Files [file BSR-2021-0336_supp.zip]

Archive with 3 entries (3 files):
- ANOVA Results.xlsx
- Supplementary Dataset 1.xlsx
- Supplementary Dataset 2.xlsx
