# Supplementary material for: A meta-analysis of the activity, stability, and mutational characteristics of temperature-adapted enzymes
Source: Biosci Rep. 2021 Apr 30;41(4):BSR20210336. doi: 10.1042/BSR20210336 (PMC8150157; doi:10.1042/BSR20210336)
Supplement: Supplementary Data Files [file BSR-2021-0336_supp.zip › ANOVA Results.xlsx]

## Sheet: Stability Gap (Tg)
Stability Gap
Bartlett's test
Bartlett's statistic (corrected)	36.65
P value	<0.0001
P value summary	****
Are SDs significantly different (P < 0.05)?	Yes
Brown-Forsythe ANOVA test			Number of families	1
F* (DFn, DFd)	12.40 (2.000, 54.47)		Number of comparisons per family	3
P value	3.6e-05		Alpha	0.05
P value summary	****
Significant diff. among means (P < 0.05)?	Yes		Dunnett's T3 multiple comparisons test	Mean Diff.	95.00% CI of diff.	Significant?	Summary	Adjusted P Value
			Psychrophile vs. Mesophile	11.71	3.481 to 19.93	Yes	***	0.000896	A-B
Welch's ANOVA test			Psychrophile vs. Thermophile	10.31	2.331 to 18.29	Yes	**	0.00276	A-C
W (DFn, DFd)	7.698 (2.000, 58.00)		Mesophile vs. Thermophile	-1.397	-5.759 to 2.966	No	ns	0.765462	B-C
P value	0.001084
P value summary	**		Test details	Mean 1	Mean 2	Mean Diff.	SE of diff.	n1	n2	t
Significant diff. among means (P < 0.05)?	Yes		Psychrophile vs. Mesophile	19.05	7.341	11.71	2.987	33	32	3.92
			Psychrophile vs. Thermophile	19.05	8.738	10.31	2.881	33	33	3.579
Data summary			Mesophile vs. Thermophile	7.341	8.738	-1.397	1.601	32	33	0.8726
Number of treatments (columns)	3
Number of values (total)	98

## Sheet: Topt
Table Analyzed	Topt							Number of families	1
Data sets analyzed	A-C							Number of comparisons per family	3
								Alpha	0.05
ANOVA summary
F	96.11							Tukey's multiple comparisons test	Mean Diff.	95.00% CI of diff.	Significant?	Summary	Adjusted P Value
P value	<0.00000001							Psychrophile vs. Mesophile	-22.06	-29.86 to -14.26	Yes	****	4.2e-09	A-B
P value summary	****							Psychrophile vs. Thermophile	-45.06	-52.80 to -37.32	Yes	****	5e-10	A-C
Significant diff. among means (P < 0.05)?	Yes							Mesophile vs. Thermophile	-23	-30.80 to -15.20	Yes	****	1.4e-09	B-C
R squared	0.6692
								Test details	Mean 1	Mean 2	Mean Diff.	SE of diff.	n1	n2	q	DF
Brown-Forsythe test								Psychrophile vs. Mesophile	32.97	55.03	-22.06	3.276	33	32	9.525	95
F (DFn, DFd)	0.2037 (2, 95)							Psychrophile vs. Thermophile	32.97	78.03	-45.06	3.25	33	33	19.61	95
P value	0.816054							Mesophile vs. Thermophile	55.03	78.03	-23	3.276	32	33	9.929	95
P value summary	ns
Are SDs significantly different (P < 0.05)?	No
Bartlett's test
Bartlett's statistic (corrected)	0.6337
P value	0.728447
P value summary	ns
Are SDs significantly different (P < 0.05)?	No
ANOVA table	SS	DF	MS	F (DFn, DFd)	P value
Treatment (between columns)	33507	2	16754	F (2, 95) = 96.11	P<0.00000001
Residual (within columns)	16561	95	174.3
Total	50068	97
Data summary
Number of treatments (columns)	3
Number of values (total)	98

## Sheet: Tm
Table Analyzed	Tm						Number of families	1
Data sets analyzed	A-C						Number of comparisons per family	3
							Alpha	0.05
ANOVA summary
F	65						Tukey's multiple comparisons test	Mean Diff.	95.00% CI of diff.	Significant?	Summary	Adjusted P Value
P value	<0.0000000001						Psychrophile vs. Mesophile	-10.35	-17.86 to -2.848	Yes	**	0.00405622	A-B
P value summary	****						Psychrophile vs. Thermophile	-34.75	-42.20 to -27.30	Yes	****	5e-10	A-C
Significant diff. among means (P < 0.05)?	Yes						Mesophile vs. Thermophile	-24.4	-31.91 to -16.89	Yes	****	5e-10	B-C
R squared	0.5778
							Test details	Mean 1	Mean 2	Mean Diff.	SE of diff.	n1	n2	q	DF
Brown-Forsythe test							Psychrophile vs. Mesophile	52.02	62.37	-10.35	3.152	33	32	4.645	95
F (DFn, DFd)	1.720 (2, 95)						Psychrophile vs. Thermophile	52.02	86.77	-34.75	3.128	33	33	15.71	95
P value	0.184564						Mesophile vs. Thermophile	62.37	86.77	-24.4	3.152	32	33	10.95	95
P value summary	ns
Are SDs significantly different (P < 0.05)?	No
Bartlett's test
Bartlett's statistic (corrected)	1.016
P value	0.601761
P value summary	ns
Are SDs significantly different (P < 0.05)?	No
ANOVA table	SS	DF	MS	F (DFn, DFd)	P value
Treatment (between columns)	20991	2	10495	F (2, 95) = 65.00	P<0.0000000001
Residual (within columns)	15339	95	161.5
Total	36329	97
Data summary
Number of treatments (columns)	3
Number of values (total)	98

## Sheet: HoTMuSiC
Bartlett's test
Bartlett's statistic (corrected)	11.88
P value	0.00263318
P value summary	**
Are SDs significantly different (P < 0.05)?	Yes
Table Analyzed	HoTs		Number of families	1
			Number of comparisons per family	3
Brown-Forsythe ANOVA test			Alpha	0.05
F* (DFn, DFd)	6.912 (2.000, 110.6)
P value	0.0014836		Dunnett's T3 multiple comparisons test	Mean Diff.	95.00% CI of diff.	Significant?	Summary	Adjusted P Value
P value summary	**		Psychrophiles vs. Mesophiles	0.1704	-0.08714 to 0.4279	No	ns	0.215705	A-B
Significant diff. among means (P < 0.05)?	Yes		Psychrophiles vs. Thermophiles	0.4491	0.1085 to 0.7896	Yes	**	0.00191715	A-C
			Mesophiles vs. Thermophiles	0.2787	-0.07033 to 0.6276	No	ns	0.0978823	B-C
Welch's ANOVA test
W (DFn, DFd)	6.511 (2.000, 88.03)		Test details	Mean 1	Mean 2	Mean Diff.	SE of diff.	n1	n2	t
P value	0.00230685		Psychrophiles vs. Mesophiles	-2.057	-2.228	0.1704	0.09576	43	56	1.779
P value summary	**		Psychrophiles vs. Thermophiles	-2.057	-2.506	0.4491	0.1256	43	44	3.575
Significant diff. among means (P < 0.05)?	Yes		Mesophiles vs. Thermophiles	-2.228	-2.506	0.2787	0.1291	56	44	2.159
Data summary
Number of treatments (columns)	3
Number of values (total)	143

## Sheet: PoPMuSiC
Table Analyzed	PoPs						Number of families	1
Data sets analyzed	A-C						Number of comparisons per family	3
							Alpha	0.05
ANOVA summary
F	7.625						Tukey's multiple comparisons test	Mean Diff.	95.00% CI of diff.	Significant?	Summary	Adjusted P Value
P value	0.000719146						Psychrophiles vs. Mesophiles	-0.0265	-0.05255 to -0.0004548	Yes	*	0.0451427	A-B
P value summary	***						Psychrophiles vs. Thermophiles	-0.04518	-0.07273 to -0.01763	Yes	***	0.000459164	A-C
Significant diff. among means (P < 0.05)?	Yes						Mesophiles vs. Thermophiles	-0.01868	-0.04456 to 0.007202	No	ns	0.205157	B-C
R squared	0.09823
							Test details	Mean 1	Mean 2	Mean Diff.	SE of diff.	n1	n2	q	DF
Brown-Forsythe test							Psychrophiles vs. Mesophiles	1.058	1.085	-0.0265	0.011	43	56	3.409	140
F (DFn, DFd)	0.5327 (2, 140)						Psychrophiles vs. Thermophiles	1.058	1.103	-0.04518	0.01163	43	44	5.495	140
P value	0.588222						Mesophiles vs. Thermophiles	1.085	1.103	-0.01868	0.01093	56	44	2.418	140
P value summary	ns
Are SDs significantly different (P < 0.05)?	No
Bartlett's test
Bartlett's statistic (corrected)	1.339
P value	0.512026
P value summary	ns
Are SDs significantly different (P < 0.05)?	No
ANOVA table	SS	DF	MS	F (DFn, DFd)	P value
Treatment (between columns)	0.04485	2	0.02243	F (2, 140) = 7.625	P=0.0007191462
Residual (within columns)	0.4118	140	0.002941
Total	0.4566	142
Data summary
Number of treatments (columns)	3
Number of values (total)	143
