# Supplementary material for: A meta-analysis of the activity, stability, and mutational characteristics of temperature-adapted enzymes
Source: Biosci Rep. 2021 Apr 30;41(4):BSR20210336. doi: 10.1042/BSR20210336 (PMC8150157; doi:10.1042/BSR20210336)
Supplement: Supplementary Data Files [file BSR-2021-0336_supp.zip › Supplementary Dataset 1.xlsx]

## Sheet: Master Sheet
Psychrophile				Mesophile				Tthermophile
Topt	Tm	Tg		Topt	Tm	Tg		Topt	Tm	Tg
29	44.1	15.1		54	57.7	3.7		72	76.8	4.8
35	43.3	8.3		54	65	11		90	103	13
46	48	2		80	86	6		60	67.3	7.3
16	32.7	16.7		50	56	6		70	76.68	6.68
40	53	13		45	47.6	2.6		65	66	1
35	46	11		37	69	32		100	109	9
20	30	10		42	53.9	11.9		68	86	18
32	58.2	26.2		77	79.4	2.4		83	103	20
19	46.5	27.5		49	58.5	9.5		70	74.6	4.5
39	43.5	4.5		62	63.1	1.1		80	80.76	0.76
35	52.6	17.6		55	56.5	1.5		80	90	10
45	48	3		57	63	6		90	99	9
50	59	9		64	64	0		80	97.9	17.9
38	41	3		45	63.8	18.8		80	81	1
45	52	7		65	66	1		85	94.2	9.2
30	44.4	14.4		60	61.5	1.5		65	71.5	6.5
30	33	3		40	45	5		80	90	10
25	36.5	11.5		45	47	2		90	105	15
24	56.6	32.6		25	40.8	15.8		65	80.9	15.9
5	61.4	56.4		35	55.4	20.4		60	63.5	3.5
12	70.3	58.3		40	47.1	7.1		60	73	13
18	72.1	54.1		50	53.9	3.9		90	98.5	8.5
29	52.5	23.5		50	59	9		90	98.3	8.3
20	42	22		45	58.6	13.6		70	76	6
35	61.6	26.6		60	64	4		80	85.7	5.7
41	45.1	4.1		65	69.1	4.1		65	66	1
32	53	21		80	80	0		102	102.5	0.5
45	53.2	8.2		90	90	0		95	98	3
45	85	40		68	73.4	5.4		55	67.8	12.8
30	55	25		57	63.6	6.6		85	93	8
55	56	1		55	70.7	15.7		65	85	20
60	84.6	24.6		60	67.3	7.3		90	102.5	12.5
28	56.4	28.4						95	101	6

## Sheet: Amylase
Enzyme
Amylase	Optimum Temp	Melting Temp	Tg	Organism	Paper
Psychro	29	44.1	15.1	Pseudoalteromonas haloplanktis	Temperature adaptations in psychrophilic, mesophilic and thermophilic chloride-dependent alpha-amylases
Meso	54	57.7	3.7	Drosophila melanogaster	Temperature adaptations in psychrophilic, mesophilic and thermophilic chloride-dependent alpha-amylases
Meso	54	65	11	Pig	Temperature adaptations in psychrophilic, mesophilic and thermophilic chloride-dependent alpha-amylases
Thermo	72	76.8	4.8	Thermobifida fusca	Temperature adaptations in psychrophilic, mesophilic and thermophilic chloride-dependent alpha-amylases
Meso	80	86	6	Bacillus amyloliquefaciens	Activity and Stability of a Thermostable R-Amylase Compared to Its Mesophilic Homologue: Mechanisms of Thermal Adaptation
Thermo	90	103	13	Bacillus licheniformis	Activity and Stability of a Thermostable R-Amylase Compared to Its Mesophilic Homologue: Mechanisms of Thermal Adaptation
Meso	50	56	6	Aspergillus oryzae	A chemically modified α-amylase with a molten-globule state has entropically driven enhanced thermal stability
Thermo	60	67.3	7.3	Anoxybacillus sp	Influence of Calcium Ions on the Thermal Characteristics of α-amylase from Thermophilic Anoxybacillus sp. GXS-BL
Thermo	70	76.68	6.68	Bacillus thermoalkalophilus ET2	Enhancing thermostability of maltogenic amylase from Bacillus thermoalkalophilus ET2 by DNA shuffling
Thermo	65	66	1	Thermomyces lanuginosus	Amylases of the thermophilic fungus Thermomyces lanuginosus: Their purification, properties, action on starch and response to heat
Thermo	100	109	9	Staphylothermus marinus	Overexpression and characterization of an extremely thermostable maltogenic amylase, with an optimal temperature of 100 °C, from the hyperthermophilic archaeon Staphylothermus marinus

## Sheet: Adenylate kinase
Enzyme
Adenylate Kinase	Optimum Temp	Melting Temp	Tg	Organism	Paper
Psychro	35	43.3	8.3	Bacillus globisporus	Structures and Analysis of Highly Homologous Psychrophilic, Mesophilic, and Thermophilic Adenylate Kinases
Meso	45	47.6	2.6	Bacillus subtilis	Structures and Analysis of Highly Homologous Psychrophilic, Mesophilic, and Thermophilic Adenylate Kinases
Meso	37	69	32	Methanococcus voltae	Analysis of Thermal Stabilizing Interactions in Mesophilic and Thermophilic Adenylate Kinases from the Genus Methanococcus
Thermo	68	86	18	Methanococcus thermolithotrophicus	Analysis of Thermal Stabilizing Interactions in Mesophilic and Thermophilic Adenylate Kinases from the Genus Methanococcus
Thermo	83	103	20	Methanococcus jannaschii	Analysis of Thermal Stabilizing Interactions in Mesophilic and Thermophilic Adenylate Kinases from the Genus Methanococcus
Thermo	70	74.6	4.5	Bacillus stearothermophilus	Roles of static and dynamic domains in stability and catalysis of adenylate kinase
psychro	46	48	2	Marinibacillus marinus	Structure and biochemical characterization of an adenylate kinase originating from the psychrophilic organism Marinibacillus marinus

## Sheet: DNA ligase
Enzyme
DNA Ligase	Optimum Temp	Melting Temp	Tg	Organism	Paper
Psychro	16	32.7	16.7	Pseudoalteromonas haloplanktis	Structural and Functional Adaptations to Extreme Temperatures in Psychrophilic, Mesophilic, and Thermophilic DNA Ligases
Psychro	40	53	13	Pseudoalteromonas artica	Temperature adaptation of DNA ligases from psychrophilic organisms
Psychro	35	46	11	Psychromonas sp. strain SP041	Temperature adaptation of DNA ligases from psychrophilic organisms
Psychro	20	30	10	Aliivibrio salmonicid	Temperature adaptation of DNA ligases from psychrophilic organisms
Meso	42	53.9	11.9	Escherichia coli	Structural and Functional Adaptations to Extreme Temperatures in Psychrophilic, Mesophilic, and Thermophilic DNA Ligases

## Sheet: Cuproxidase
Enzyme
Cuproxidase	Optimum Temp	Melting Temp	Tg	Organism	Paper
Psychro	32	58.2	26.2	Pseudoalteromonas haloplanktis	Activity–stability relationships revisited in blue oxidases catalyzing electron transfer at extreme temperatures
Meso	77	79.4	2.4	E. coli	Activity–stability relationships revisited in blue oxidases catalyzing electron transfer at extreme temperatures

## Sheet: Aminopeptidase
Enzyme
Aminopeptidase	Optimum Temp	Melting Temp	Tg	Organism	Paper
Psychro	19	46.5	27.5	Colwellia psychrerythraea 34H	Purification, Characterization, and Sequencing of an Extracellular Cold-Active Aminopeptidase Produced by Marine Psychrophile Colwellia psychrerythraea Strain 34H
Psychro	39	43.5	4.5	Colwellia psychrerythraea 34H	Cold adaptation of enzymes: Structural, kinetic and microcalorimetriccharacterizations of an aminopeptidase from the Arctic psychrophileColwelliapsychrerythraeaand of human leukotriene A4hydrolase
Meso	49	58.5	9.5	Human	Cold adaptation of enzymes: Structural, kinetic and microcalorimetriccharacterizations of an aminopeptidase from the Arctic psychrophileColwelliapsychrerythraeaand of human leukotriene A4hydrolase

## Sheet: Glycosidase
Enzyme
Glycosidase	Optimum Temp	Melting Temp	Tg	Organism	Paper
Psychro	35	52.6	17.6	Pseudoalteromonas haloplanktis	Activity, Stability and Flexibility in Glycosidases Adapted to Extreme Thermal Environments
Meso	62	63.1	1.1	Streptomyces sp. S38	Activity, Stability and Flexibility in Glycosidases Adapted to Extreme Thermal Environments
Thermo	80	80.76	0.76	Clostridium thermocellum	Activity, Stability and Flexibility in Glycosidases Adapted to Extreme Thermal Environments
Thermo	80	90	10	Thermotoga maritima	Regulation of Endo-Acting Glycosyl Hydrolases in the Hyperthermophilic Bacterium Thermotoga maritima Grown on Glucan- and Mannan-Based Polysaccharides
Thermo	90	99	9	Thermotoga maritima	Regulation of Endo-Acting Glycosyl Hydrolases in the Hyperthermophilic Bacterium Thermotoga maritima Grown on Glucan- and Mannan-Based Polysaccharides

## Sheet: Galactosidase
Enzyme
Galactosidase	Optimum Temp	Melting Temp	Tg	Organism	Paper
Psychro	45	48	3	P. haloplanktis	Cold-Adapted b-Galactosidase from the Antarctic Psychrophile Pseudoalteromonas haloplanktis
Meso	55	56.5	1.5	E.coli	Cold-Adapted b-Galactosidase from the Antarctic Psychrophile Pseudoalteromonas haloplanktis
Thermo	80	97.9	17.9	Rasamsonia emersonii	Characterization of a highly stable α-galactosidase from thermophilic Rasamsonia emersonii heterologously expressed in a modified Pichia pastoris expression system

## Sheet: Alanine Dehydrogenase
Enzyme
Alanine Dehydrogenase	Optimum Temp	Melting Temp	Tg	Organism	Paper
Psychro	50	59	9	Shewanella sp. strain Ac10	Cold-Adapted Alanine Dehydrogenases from Two Antarctic Bacterial Strains: Gene Cloning, Protein Characterization, and Comparison with Mesophilic and Thermophilic Counterparts
Psychro	38	41	3	Carnobacterium sp. strain St2	Cold-Adapted Alanine Dehydrogenases from Two Antarctic Bacterial Strains: Gene Cloning, Protein Characterization, and Comparison with Mesophilic and Thermophilic Counterparts
Meso	57	63	6	V. proteolyticus	Cold-Adapted Alanine Dehydrogenases from Two Antarctic Bacterial Strains: Gene Cloning, Protein Characterization, and Comparison with Mesophilic and Thermophilic Counterparts
Meso	64	64	0	B. subtilis	Cold-Adapted Alanine Dehydrogenases from Two Antarctic Bacterial Strains: Gene Cloning, Protein Characterization, and Comparison with Mesophilic and Thermophilic Counterparts
Thermo	80	81	1	B. stearothermophilus	Cold-Adapted Alanine Dehydrogenases from Two Antarctic Bacterial Strains: Gene Cloning, Protein Characterization, and Comparison with Mesophilic and Thermophilic Counterparts

## Sheet: Subtilisin
Enzyme
Subtilisin	Optimum Temp	Melting Temp	Tg	Organism	Paper
Thermo	85	94.2	9.2	Bacillus sp. WF146	Improving the Thermostability and Activity of a Thermophilic Subtilase by Incorporating Structural Elements of Its Psychrophilic Counterpart
meso	45	63.8	18.8	Bacillus subtilis	Bioinformatics-driven, rational engineering of protein thermostability

[truncated: 28 more sheets: Cellulase, endoglucanase, Pullulanase,  glucosyl-3-phosphoglycerate sy, esterase, Shikimate Kinase, Glucosidase, ornithine carbamoyltransferase, Luciferase, Lipase, elongation factor, Phytase, UNG, Iso-Dehydrogenase, xylanase, xylose isomerase, S-Adenosylhomocysteine Hydrolas, malate dehydrogenase, RNase, Pyruvate Kinase …]
