# Supplementary material for: A meta-analysis of the activity, stability, and mutational characteristics of temperature-adapted enzymes
Source: Biosci Rep. 2021 Apr 30;41(4):BSR20210336. doi: 10.1042/BSR20210336 (PMC8150157; doi:10.1042/BSR20210336)
Supplement: Supplementary Data Files [file BSR-2021-0336_supp.zip › Supplementary Dataset 2.xlsx]

## Sheet: Source Sheet
	P (Tm)	M (Tm )	T (Tm )
Alpha amylase	1AQH	1HX0	1E3X
Adenylate kinase	3FB4 + 1S3G + 4K46	1ank + 1AKY + 1KHT + 1P3J + 2CDN	1ZIP + 1KI9 + 2RGX + 1NKS
Malate Dehydrogenase	1B8P	2CMD + 4JCO	4KDE + 2X0J + 2D4A
Phosphoglycerate Kinase	6I06	16PK	1PHP + 1VPE
Cellulase/ esterase	1TVN	1EGZ	2WAO
Carbonic anhydrase 2	5HPJ	3KS3 + 1KOP	4COQ
Triosephosphate isomerase	1AW2	2JK2	1HG3
Uracil-DNA glycosylase	1OKB	1AKZ	2VUL
Aldehyde dehydrogenase	5U0L	2HG2	3RHD + 6FJX
Superoxide Dismutase	1AR4 + 4L2A	3OT7 + 5N56	1WB7 + 3MDS + 3AK1
Lactate dehydrogenase	2V65 + 6LDH	3PQD + 6CEP	1A5Z + 1LDN + 2V6M + 3VPG
Isopropylmalate Dehydrogenase	2UXQ + 3VKZ + 3VMK	1CM7 + 1CNZ + 1HQS	1IPD + 1VLC + 4Y1P
Citrate Synthase	1A59	3HWK	1VGP
Glyceraldehyde-3-phosphate dehydrogenase		1S7C + 3LC7	1B7G + 1CER + 2EP7
Protein Tyrosine Phosphatase	1V73	1a5y
Trypsin	2EEK	1aq7
C class B lactamase	2QZ6	1Y54 + 1KE4
Alkaline protease (Serralysin)	1H71 + 3U1R + 1K7H	1KAP + 1AF0 + 1ZEB
Pepsin	1AM5	1PSN
Dehydrogenase	1DXY	1XDW
Elastase	1ELT	1B0E + 1EZM
Chitinase	1KFW	1ITX
Fumerate Reductase	1QJD	1D4D
Proteinase K	2B6N	1NDU
Protease	2GKO	1WSD + 2IXT
Phenylalanine-4-hydroxylase	2V27	1LTU + 1J8T
Extracellular subtilisin-like serine proteinase	1SH7	1MEE	6TN6
Hydrolase/ esterase	3S8Y		6HUN
Aminopeptidase	3CIA		1Z1W + 1XGS
Alkaline phosphatase	3E2D + 2IUC	3BDF
3-phosphoshikimate 1-carboxyvinyltransferase	5XWB	3NVS + 1G6S + 2BJB
Deoxyribose-phosphate aldolase	5C6M + 5C2X
alpha glucosidase	5HQ4
Acylphosphatase		3BR8	4OJH + 1V3Z + 1ULR
Thioredoxin		2TRX	2CVK
Xylanase		1E0W + 2CNC	1X01
Guanyl-specific ribonuclease T1		1RN1	3D2C
Lipase		1TCA	1ZDR
Amylosucrase		1G5A	1IO2
alcohol dehydrogenase	1NXQ
Mannanase			3ILN
Ribosomal protein			1H7M

## Sheet: HoTMuSiC
Psychrophilic	Mesophilic	Thermophilic
-1.64558	-1.68586	-2.63512
-2.03086	-2.08103	-2.12559
-2.55894	-2.61008	-1.8507
-2.36682	-2.71072	-2.77907
-2.67659	-1.52312	-3.87489
-1.53887	-2.24835	-1.64149
-2.05098	-1.99762	-2.1559
-1.6326	-1.85532	-1.77918
-2.23906	-1.56065	-2.82269
-2.45545	-2.05206	-2.97442
-1.96395	-1.22195	-3.27799
-1.47941	-2.12732	-1.74853
-1.95115	-2.44691	-1.93776
-2.2573	-3.67644	-2.18417
-2.3692	-2.09558	-3.83293
-2.43083	-3.6035	-1.98223
-1.83272	-2.55096	-2.94518
-1.25312	-1.34274	-2.38712
-2.23594	-3.61824	-2.87407
-2.52682	-2.38023	-1.85013
-2.69055	-1.778	-3.95207
-1.54139	-2.28654	-4.26889
-1.68975	-1.4826	-1.88989
-2.38922	-2.41523	-1.88231
-2.29164	-2.38636	-2.67854
-2.38962	-2.56417	-2.70357
-2.20896	-2.55096	-2.34458
-2.13591	-1.90129	-1.0181
-1.83811	-1.9513	-2.8395
-1.3208	-2.12622	-2.68355
-1.65795	-2.30058	-3.91941
-2.49112	-2.21319	-2.42794
-1.55048	-1.90452	-2.07571
-1.80321	-1.76393	-2.82837
-1.88721	-1.79394	-2.33677
-2.51037	-2.21254	-2.176
-2.76776	-1.99503	-2.17918
-2.52593	-2.92889	-3.08764
-2.53609	-2.6326	-2.69916
-1.25275	-2.88617	-2.98704
-1.83333	-2.54415	-2.35374
-1.78233	-1.91088	-1.95352
-1.86851	-2.50621	-1.51357
	-1.90036	-1.81656
	-1.50209
	-1.79483
	-2.84936
	-1.98403
	-2.28191
	-1.72069
	-2.07823
	-1.91005
	-2.91229
	-2.24287
	-2.86616
	-2.27831

## Sheet: PoPMuSiC
Psychrophilic	Mesophilic	Thermophilic
1.05872	1.10641	1.11565
0.95	1.06254	1.1276
1.07794	1.0238	1.09544
1.09242	1.05325	1.11787
1.08397	1.05497	1.04174
1.03623	1.13255	1.12057
1.0441	1.08335	1.12956
1.06021	1.12971	1.03306
1.0569	1.13161	0.999556
1.13798	1.10123	1.10853
1.08594	1.08093	1.06856
0.969496	1.11112	1.20071
1.03477	0.942444	1.07559
1.01041	0.999036	1.13644
0.993272	1.07359	1.03495
1.09507	1.06237	1.07745
1.02588	1.04859	1.04791
1.10731	1.17064	1.22313
1.01765	1.05139	1.09217
1.0081	1.19077	1.0897
1.02224	1.10359	1.00069
1.02292	1.07039	1.10356
1.0757	1.05549	1.06611
0.971613	0.975688	1.10756
1.02851	0.996121	1.0762
1.13379	1.06134	1.14855
1.06424	1.06254	1.14712
1.11274	1.08647	1.06127
1.11065	1.12132	1.00969
1.09538	1.08146	1.0512
1.1239	1.08536	1.06284
0.99186	1.11003	1.19379
1.05447	1.20939	1.1055
1.04354	1.11969	1.09084
1.09805	1.12544	1.15432
1.0157	1.10254	1.13591
1.08156	1.1077	1.03174
1.10163	1.06295	1.21821
1.1052	1.0656	1.19673
1.10511	1.12183	1.15236
1.14502	1.02137	1.15623
1.07231	1.01288	1.02845
0.980152	1.1187	1.10295
	1.0142	1.21099
	1.02152
	1.13142
	1.03882
	1.0982
	1.10223
	1.08555
	1.0976
	1.19178
	1.13346
	1.06835
	1.07995
	1.19224
